# Supplementary material for: Polyphenols in the Prevention and Treatment of Colorectal Cancer: A Systematic Review of Clinical Evidence
Source: Nutrients. 2024 Aug 16;16(16):2735. doi: 10.3390/nu16162735 (PMC11357634; doi:10.3390/nu16162735)
Supplement: Supplementary file 1 [file nutrients-16-02735-s001.zip]

Archive with 1 entries (1 files):
- nutrients-3120536-supplementary.pdf
